# Supplementary material for: A Programmable, DNA-Exclusively-Guided Argonaute DNase and Its Higher Cleavage Specificity Achieved by 5′-Hydroxylated Guide
Source: Biomolecules. 2022 Sep 21;12(10):1340. doi: 10.3390/biom12101340 (PMC9599953; doi:10.3390/biom12101340)
Supplement: Supplementary file 1 [file biomolecules-12-01340-s001.zip]

Archive with 1 entries (1 files):
- biomolecules-1878813-supplementary.pdf
